# Supplementary material for: New cell lines expanding the diversity of Ewing sarcoma models
Source: Int J Cancer. 2025 Sep 26;158(3):642–55. doi: 10.1002/ijc.70172 (PMC12670343; doi:10.1002/ijc.70172)
Supplement: Supplementary file 2 — TABLE S1: Quality metrics of whole genome sequencing (WGS) and whole exome sequencing (WES). Low coverage WGS and WES data were mapped to the reference genome GRCh38. [file IJC-158-642-s001.xlsx]

## Sheet: NGS QC
Supplementary Table 1. Quality metrics of whole genome sequencing (WGS) and whole exome sequencing (WES).
Low coverage WGS and WES data were mapped to the reference genome GRCh38.
Technique	Sample ID	Total number of sequenced reads	Total number of mapped and paired reads	Total number of duplicated reads	Total number of mapped reads with MQ=0	Total number of mapped bases (cigar)	Average Quality	Median coverage (and range) per base	Percentage of targeted bases with coverage ≥1
WGS	C-ES-I_p13	702263481	656530458	53369396	46901880	60865094451	33.2	13.71 (0 – 471091)	0.94
WGS	C-ES-I_p53	588403817	552052266	41655079	39621903	51058667272	32.8	11.49 (0 – 402265)	0.94
WGS	C-ES-M_p11	651772667	619785032	51821720	43560985	57373115604	33.2	12.80 (0 – 463082)	0.94
WGS	C-ES-M_p53	673586582	628113528	56012013	44648354	58173561840	33.7	13.12 (0 – 442800)	0.95
WGS	C-ES-P_p17	382950256	358254724	50253810	23986277	33168895448	33.5	7.05 (0 – 253521)	0.91
WGS	C-ES-P_p54	302146300	286928006	32964421	18686673	26571886994	33.7	5.86 (0 – 200486)	0.92
WGS	C-ES-Y_p10	295489992	280022112	34137232	18017879	25879615705	33.8	5.52 (0 – 196875)	0.92
WGS	C-ES-Y_p55	296549071	278469156	31139033	17521054	25531288928	34	5.43 (0 – 196093)	0.92
WGS	STA-ET-1_p22	300859095	287766402	33312898	19391371	26682076504	33.2	5.79 (0 – 201615)	0.93
WGS	STA-ET-1_p54	313535687	295733230	42356905	20902102	27309295353	33.5	5.65 (0 – 216808)	0.92
WGS	SK-N-MC_p15	993635530	940345934	84626403	69660669	87244043156	33	19.66 (0 – 637833)	0.94
Technique	Sample ID	Total number of sequenced reads	Total number of mapped and paired reads	Total number of duplicated reads	Total number of mapped reads with MQ=0	Total number of mapped bases (cigar)	Average Quality	Median coverage (and range) per base	Percentage of targeted bases with coverage ≥100
WES	C-ES-I_p13	815475366	799094468	340940268	40656881	75689446798	38.7	498.77 (0 – 19839)	0.98
WES	C-ES-I_p53	765887490	749494058	337693767	37538784	70947882669	38.3	441.34 (0 – 18939)	0.97
WES	C-ES-M_p11	793818694	781193038	368644510	39897701	73937644528	38.8	436.13 (0 – 14305)	0.97
WES	C-ES-M_p53	729159470	689047312	324278408	29725988	65252150855	38.9	384.59 (0 – 14280)	0.96
WES	C-ES-P_p17	758476546	743051860	304004336	38508917	70491050474	38.5	470.48 (0 – 21199)	0.96
WES	C-ES-P_p54	537080292	530694508	166699123	27004190	50287905238	38.8	409.18 (0 – 18437)	0.96
WES	C-ES-Y_p10	615307960	605563986	201718614	29901717	57296510908	38.2	442.23 (0 – 18412)	0.97
WES	C-ES-Y_p55	504970436	495855898	166402563	23896240	46831207570	38.1	353.90 (0 – 15734)	0.95
WES	STA-ET-1_p22	538377462	530763550	185695079	25959239	50280610426	38.1	384.72 (0 – 13918)	0.96
WES	STA-ET-1_p54	702518694	688458130	257708052	34193578	65092358437	38.3	462.63 (0 – 15200)	0.97
WES	SK-N-MC_p15	1022791702	1002998498	462190446	48232312	94989839443	39	575.65 (0 – 17384)	0.98
